# Supplementary material for: Statistically Representative Metrology of Nanoparticles via Unsupervised Machine Learning of TEM Images
Source: Nanomaterials (Basel). 2021 Oct 14;11(10):2706. doi: 10.3390/nano11102706 (PMC8539342; doi:10.3390/nano11102706)
Supplement: Supplementary file 1 [file nanomaterials-11-02706-s001.zip]

Archive with 1 entries (1 files):
- nanomaterials-1341036-SI.pdf
